# Supplementary material for: Dihydrotestosterone Enhances MICA-Mediated Immune Responses to Epstein–Barr Virus-Associated Gastric Carcinoma
Source: Cancers (Basel). 2024 Sep 21;16(18):3219. doi: 10.3390/cancers16183219 (PMC11429822; doi:10.3390/cancers16183219)
Supplement: Supplementary file 1 [file cancers-16-03219-s001.zip]

Archive with 1 entries (1 files):
- cancers-3194740-supplementary.pdf
